# Supplementary material for: Engineering a microbial biosynthesis platform for de novo production of tropane alkaloids
Source: Nat Commun. 2019 Aug 12;10:3634. doi: 10.1038/s41467-019-11588-w (PMC6690885; doi:10.1038/s41467-019-11588-w)
Supplement: Supplementary file 5 — Supplementary Data 1 [file 41467_2019_11588_MOESM5_ESM.xlsx]

## Sheet: Sheet1
Supplementary Data 1 - Oligonucleotide and primer sequences used for plasmid and strain construction
Name	Sequence (5’ → 3’)	Description
psg14	CCCATTTAGAGCAAACATGG	Guide RNA for disruption of MEU1
psg16	TCGATGATATCAATCTCTGG	Guide RNA for disruption of OAZ1
psg20	AATGCGCAAACATGGCAATG	Guide RNA for disruption of SPE4
psg29	TGCCAAACAAGTATGCCCTG	Guide RNA for disruption of SKY1
psg35	ATCGGAAAAGCTTTATACCG	Guide RNA for disruption of AGP2
psg45	ATCGTGGAGAAAATATCAAG	Guide RNA for disruption of HFD1
psg48	GGTATCGACCCTATTGACAG	Guide RNA for disruption of ALD4
psg53	GTGGTCTATTGTAGAGCCGG	Guide RNA for disruption of ALD5
psg55	AGTGTCGTGGAAAGCACGGT	Guide RNA for disruption of ALD6
p73	ATGTGTTATGTCGACTTAATGTGCTTCAGTATTACATTTTT	Construction of sgRNA-tracrRNA cassette
p74	CTAGACCTATATCGTAGTTAATCCACTAGACAGAAGTTTG	Construction of sgRNA-tracrRNA cassette
psp36	TTAGCAGGATCCCAAACTTACTATGTCTAGTACTCAAGTAGGAAATGCTC	Amplification of SPE1 from yeast genome
psp37	TGAGTTCTCGAGTCAATCGAGTTCAGAGTCTATGTATACTATATCCGC	Amplification of SPE1 from yeast genome
psp49	AAGTTACTGCAGAGGAGGAGGAGAATGCGTCTTTGT	Amplification of ARG2 from yeast genome
psp50	CATTTGAAGCTAGGACCGTCAATCTAGG	Amplification of ARG2 from yeast genome
psp51	TACTATACTAGTCAAGATGGAAACAGGACCTCATTACAACTAC	Amplification of CAR1 from yeast genome
psp52	GATATAGAATTCAACTACAATAAGGTTTCACCCAATGCACA	Amplification of CAR1 from yeast genome
psp54	CGTATAACTAGTATGGAGGACAGTAAAAAGAAAGGATTAATAGAAGGC	Amplification of ORT1 from yeast genome
psp55	ATTACAGAATTCGACTGTCTATCAATGTTACATACTTGCTTATTACACG	Amplification of ORT1 from yeast genome
psp73	GTTTCTTTGAAATTTTTTTGATTCGGTAATCTCCGAGCTAGGCATTTGCAAGAATTACTCGTGAG	Amplification of AbPMT1 expression cassette for genomic integration
psp74	ACCTCTACCGGCAGATCAGGTTTCACTCTTCCTTTTTTTCATTTTTGCGAT	Amplification of AbPMT1 expression cassette for genomic integration
psp75	GAAAAAAAGGAAGAGTGAAACCTGATCTGCCGGTAGAGGTGTG	Amplification of DmMPO1ΔC-PTS1 expression cassette for genomic integration
psp76	ACATTTTGAAGCTATGCAGGCTGAGCTCTTCGAGTTTATCATTATCAATACTCGC	Amplification of DmMPO1ΔC-PTS1 expression cassette for genomic integration
psp77	GATAAACTCGAAGAGCTCAGCCTGCATAGCTTCAAAATGTTTCTACTCCTTTTTTAC	Amplification of DsTR1 expression cassette for genomic integration
psp78	ACCAATCTAAGTCTGTGCTCCTTCCTTCGTTCTTCCTTCTGGGTCAAATTAAAGCCTTCGAGCG	Amplification of DsTR1 expression cassette for genomic integration
psp87	CGTATAACTAGTACAGTGGTCGTGTGAGAATGAATACAG	Amplification of FMS1 from yeast genome
psp88	TATACTCTCGAGCTATTTCAGTAAGTCAGAGATTCGAGTCGCCT	Amplification of FMS1 from yeast genome
psp103	TAGATAACTAGTACAATGCCGTTTGGAATAGACAACACCG	Amplification of NCP1 from yeast genome
psp104	TTTACCCTCGAGTCACCAGACATCTTCTTGGTATCTACCTGA	Amplification of NCP1 from yeast genome
psp133	TCTCCTTTAGACATTTTGTAACTAGTGGAAAACTTAGATTAGATTGCTATGCTTTCTTTCT	Amplification of pCS2657 backbone for Gibson assembly with GFP-AbPMT1 fusion construct
psp134	AATCTAAGTTTTCCACTAGTTACAAAATGTCTAAAGGAGAAGAACTTTTCACTGGAGTTG	Amplification of GFP for assembly of N-terminal GFP-AbPMT1 fusion construct
psp144	ACCGTTATTATGATTAACTTCTAGATCTCCCGAAGAAGACCAGG	Amplification of GFP for assembly of N-terminal GFP-AbPMT1 fusion construct
psp145	GTCTTCTTCGGGAGATCTAGAAGTTAATCATAATAACGGTTCAACCACCAAGA	Amplification of AbPMT for assembly of N-terminal GFP fusion construct
psp146	TGACATAACTAATACATGACTCGAGCTTAAAATTCTACTAAGTCTCTCGCAAAACTTGGA	Amplification of AbPMT for assembly of N-terminal GFP fusion construct
psp147	TAGTAGAATTTTAAGCTCGAGTCATGTATTAGTTATGTCACGCTTACATTCACG	Amplification of pCS2657 backbone for Gibson assembly with GFP-AbPMT1 fusion
psp151	GATTAACTTCCATTTTGTAACTAGTGGAAAACTTAGATTAGATTGCTATGCTTTCTTTCT	Amplification of pCS2657 backbone for Gibson assembly with AbPMT1-GFP fusion construct
psp152	TAATCTAAGTTTTCCACTAGTTACAAAATGGAAGTTAATCATAATAACGGTTCAACCAC	Amplification of AbPMT1 for assembly of C-terminal GFP fusion construct
psp153	GAAGACCAGGGATCAGAAAATTCTACTAAGTCTCTCGCAAAACTTGGAAG	Amplification of AbPMT1 for assembly of C-terminal GFP fusion construct
psp154	TTGCGAGAGACTTAGTAGAATTTTCTGATCCCTGGTCTTCTTCGG	Amplification of GFP for assembly of C-terminal AbPMT1-GFP fusion construct
psp155	CATAACTAATACATGACTCGAGCTTATCAGTGATCAGATTTGTATAGTTCATCCATGC	Amplification of GFP for assembly of C-terminal AbPMT1-GFP and NtMPO1-GFP fusion constructs
psp156	AATCTGATCACTGATAAGCTCGAGTCATGTATTAGTTATGTCACGCTTACATTCACG	Amplification of pCS2657 backbone for Gibson assembly with AbPMT1-GFP and NtMPO1-GFP fusion constructs
psp217	TCCTTTAGACATTTTGTAGGATCCAGGAAAACTTAGATTAGATTGCTATGCTTTCTTTCT	Amplification of pCS2657 backbone for Gibson assembly with GFP-NtMPO1 fusion construct
psp218	TAATCTAAGTTTTCCTGGATCCTACAAAATGTCTAAAGGAGAAGAACTTTTCACT	Amplification of GFP for assembly of N-terminal GFP-NtMPO1 fusion construct
psp219	TTTTGTTTCGTAGTTGCCATTAGATCTCCCGAAGAAGACCAGGG	Amplification of GFP for assembly of N-terminal GFP-NtMPO1 fusion construct
psp220	GGTCTTCTTCGGGAGATCTAATGGCAACTACGAAACAAAAGGTGACAG	Amplification of NtMPO1 for assembly of N-terminal GFP-NtMPO1 fusion construct
psp221	GTGACATAACTAATACATGACTCGAGCCTACAACTTTGCTAAAAGTGAGGTTGCCGTG	Amplification of NtMPO1 for assembly of N-terminal GFP-NtMPO1 fusion construct
psp222	AGCAAAGTTGTAGGCTCGAGTCATGTATTAGTTATGTCACGCTTACATTCACG	Amplification of pCS2657 backbone for Gibson assembly with GFP-NtMPO1 fusion construct
psp223	AGTTGCCATTTTGTAGGATCCAGGAAAACTTAGATTAGATTGCTATGCTTTCTTTCT	Amplification of pCS2657 backbone for Gibson assembly with NtMPO1-GFP fusion construct
psp224	ATCTAATCTAAGTTTTCCTGGATCCTACAAAATGGCAACTACGAAACAAAAGGTGACAG	Amplification of NtMPO1 for assembly of C-terminal GFP fusion construct
psp225	CCGAAGAAGACCAGGGATCAGACAACTTTGCTAAAAGTGAGGTTGCCG	Amplification of NtMPO1 for assembly of C-terminal GFP fusion construct
psp226	TCACTTTTAGCAAAGTTGTCTGATCCCTGGTCTTCTTCGG	Amplification of GFP for assembly of C-terminal NtMPO1-GFP fusion construct
psp254	GATAATGATAAACTCGAAGAGCTCAGGCATTTGCAAGAATTACTCGTG	Amplification of CAR1 expression cassette for genomic integration
psp255	ATTCTTGCAAATGCCTGAGCTCTTCGAGTTTATCATTATCAATACTCGC	Amplification of FMS1 expression cassette for genomic integration
psp256	ATTGTACGGGGAATGGAAAATGTACATATAATATCCAGTAGATCTGCCGGTAGAGGTGTG	Amplification of FMS1 expression cassette for genomic integration
psp273	TTTGTTTCGTAGTTGCCATTTTGTGCGGATCCACTAGTTCTAGAATCCGTC	Amplification of pCS2656 backbone for assembly of NtMPO1 C-terminal truncation
psp274	TTTTAGCAAAGTTGTAACTCGAGCTTTCTTGGACTCCATGAGAATTTGACGC	Amplification of pCS2656 backbone for assembly of NtMPO1 N-terminal truncation
psp275	GAACTAGTGGATCCGCACAAAATGGCAACTACGAAACAAAAGGTGA	Amplification of NtMPO1 for assembly of C-terminal truncation
psp276	CATGGAGTCCAAGAAAGCTCGAGTTACAACTTTGCTAAAAGTGAGGTTGCCG	Amplification of NtMPO1 for assembly of N-terminal truncation
psp279	TCTGAGCACGAGTCATTTTGTGCGGATCCACTAGTTCTAGAATCCGTC	Amplification of pCS2656 backbone for assembly of NtMPO1 N-terminal truncation
psp280	CTAGAACTAGTGGATCCGCACAAAATGACTCGTGCTCAGACATGTCAC	Amplification of NtMPO1 for assembly of N-terminal truncation
psp281	CTCTGAATCTAGGTAACTCGAGCTTTCTTGGACTCCATGAGAATTTGACGC	Amplification of pCS2656 backbone for assembly of NtMPO1 C-terminal truncation
psp282	TCATGGAGTCCAAGAAAGCTCGAGTTACCTAGATTCAGAGTCGCATGCAAAAGG	Amplification of NtMPO1 for assembly of C-terminal truncation
psp283	AGTCCAAGAAAGCTCGAGTTACAACTTTGCCCTAGATTCAGAGTCGCATGCA	Amplification of NtMPO1 for assembly of C-terminal truncation with intact PTS1
psp284	TGAATCTAGGGCAAAGTTGTAACTCGAGCTTTCTTGGACTCCATGAGAATTTGACGC	Amplification of pCS2656 backbone for assembly of NtMPO1 C-terminal truncation
psp285	TGGGACATTTTGTGCGGATCCACTAGTTCTAGAATCCGTC	Amplification of pCS2656 backbone for assembly of DmMPO1 C-terminal truncation
psp286	TGGCTAAGTTGTAACTCGAGCTTTCTTGGACTCCATGAGAATTTGACGC	Amplification of pCS2656 backbone for assembly of DmMPO1 N-terminal truncation
psp287	GACGGATTCTAGAACTAGTGGATCCGCACAAAATGTCCCA	Amplification of DmMPO1 for assembly of C-terminal truncations
psp288	TCTCATGGAGTCCAAGAAAGCTCGAGTTACAACTTAGCCATTAAACCAGTTGGAG	Amplification of DmMPO1 for assembly of N-terminal truncation
psp291	GTTTGTGCTCTTGGCATTTTGTGCGGATCCACTAGTTCTAGAATCCGTC	Amplification of pCS2656 backbone for assembly of DmMPO1 N-terminal truncation
psp292	TAGAACTAGTGGATCCGCACAAAATGCCAAGAGCACAAACCTG	Amplification of DmMPO1 for assembly of N-terminal truncation
psp293	GTGATTCTGAATCAAGATAACTCGAGCTTTCTTGGACTCCATGAGAATTTGACGC	Amplification of pCS2656 backbone for assembly of DmMPO1 C-terminal truncation
psp294	GGAGTCCAAGAAAGCTCGAGTTATCTTGATTCAGAATCACAACCAGATGGTG	Amplification of DmMPO1 for assembly of C-terminal truncation
psp295	TTCTGAATCAAGAGCTAAGTTGTAACTCGAGCTTTCTTGGACTCCATGAGAATTTGACGC	Amplification of pCS2656 backbone for assembly of DmMPO1 C-terminal truncation
psp296	CCAAGAAAGCTCGAGTTACAACTTAGCTCTTGATTCAGAATCACAACCAGATGG	Amplification of DmMPO1 for assembly of C-terminal truncation with intact PTS1
psp311	GAAGTAATTATCTACTTTTTACAACAAATACACAAAATGGCTAAGAACTACGGTG	Amplification of AsADC expression cassette for assembly into AsADC-speB-SPE1 expression plasmid
psp312	TCTCATGGAGTCCAAGAAAGCTATTATGCCATTGGTGGTGGCTTATAATCA	Amplification of AsADC expression cassette for assembly into AsADC-speB-SPE1 expression plasmid
psp313	CACCACCAATGGCATAATAGCTTTCTTGGACTCCATGAGAATTTGACGC	Amplification of AsADC expression cassette for assembly into AsADC-speB-SPE1 expression plasmid
psp314	GACGCTCGAAGGCTTTAATTTGGATCTGCCGGTAGAGGTGTG	Amplification of AsADC expression cassette for assembly into AsADC-speB-SPE1 expression plasmid
psp315	CACCTCTACCGGCAGATCCAAATTAAAGCCTTCGAGCGTCC	Amplification of SPE1 expression cassette for assembly into AsADC-speB-SPE1 expression plasmid
psp316	CTCCAGCTTTTGTATATGCATAGCTTCAAAATGTTTCTACTCCTTTTTTAC	Amplification of SPE1 expression cassette for assembly into AsADC-speB-SPE1 expression plasmid
psp317	GTAGAAACATTTTGAAGCTATGCATATACAAAAGCTGGAGCTCTTCGAG	Amplification of speB expression cassette for assembly into AsADC-speB-SPE1 expression plasmid
psp318	ACCCAATCTATCGTGACCGCTATTACTCACCCTTCTTGGCAG	Amplification of speB expression cassette for assembly into AsADC-speB-SPE1 expression plasmid
psp349	CCATTTTGTGTATTTGTTGTAAAAAGTAGATAATTACTTCCTTGA	Amplification of pAG416GPD-ccdB backbone for assembly of AsADC-speB-SPE1 expression plasmid
psp350	CCAAGAAGGGTGAGTAATAGCGG	Amplification of pAG416GPD-ccdB backbone for assembly of AsADC-speB-SPE1 expression plasmid
psp414	TAATCGGCAAAAAAAGAAAAGCTCCGGATCAAGATTGTACAGGCATTTGCAAGAATTACTCGTGAG	Amplification of AsADC-speB-SPE1 expression cassette for genomic integration
psp415	TGGAAGATATTCTTTATTGAAAAATAGCTTGTCACCTTACTTCACTCTTCCTTTTTTTCATTTTTGCGATGC	Amplification of AsADC-speB-SPE1 expression cassette for genomic integration
psp420	ACCAATCTAAGTCTGTGCTCCTTCCTTCGTTCTTCCTTCTGAGCTCTTCGAGTTTATCATTATCAATACTCGC	Amplification of DmMPO1ΔC-PTS1 expression cassette for genomic integration
psp425	TGCTTTTACGAGTTCATTCACTCTTCCTTTTTTTCATTTTTGCGATG	Amplification of CAR1 expression cassette for genomic integration
psp426	ATATCGTATCTATAGAGATAATCTCTATCAACTCAAATGACGGACCTTAATACATTCAGACACTTCT	Amplification of ARG2 expression cassette for genomic integration
psp427	AAAATGAAAAAAAGGAAGAGTGAATGAACTCGTAAAAGCAAAGGTGGT	Amplification of ARG2 expression cassette for genomic integration
psp476	AGGCTGATGCCGTTTTGTTAGGTGCTGTGGGTGGTCCTAAAGGCATTTGCAAGAATTACTCGTG	Amplification of AbCYP82M3 expression cassette for genomic integration
psp477	GCTCGAAGGCTTTAATTTGTTCACTCTTCCTTTTTTTCATTTTTGCGA	Amplification of AbCYP82M3 expression cassette for genomic integration
psp478	ATGAAAAAAAGGAAGAGTGAACAAATTAAAGCCTTCGAGCGTCC	Amplification of AtATR1 expression cassette for genomic integration
psp479	CGAAATTGTTCCTACGAGATATGCATAGCTTCAAAATGTTTCTACTCC	Amplification of AtATR1 expression cassette for genomic integration
psp480	AACATTTTGAAGCTATGCATATCTCGTAGGAACAATTTCGGGC	Amplification of AbPYKS expression cassette for genomic integration
psp481	TAGTAAACCTTGTTCAGGTCTAACACTACCGGTACCCCATAACGAACGCAGAATTTTCGAGTTATTAAAC	Amplification of AbPYKS expression cassette for genomic integration
psp486	ATGACTAAGCTACACTTTGACACTGC	Amplification of ALD6 for reconstitution at disrupted ald6 locus
psp487	GCATGGTAGACTTCTTCACCCATTTC	Amplification of ALD6 for reconstitution at disrupted ald6 locus
psp533	TCACCATCTTTCCTTACATATAAACTGTCAAAGGAAGTAAAGGCATTTGCAAGAATTACTCGTGAG	Amplification of AbPMT1 expression cassette for genomic integration (with psp477)
psp534	TTCCTACGAGGAGCTCAGTTTATCATTATCAATACTCGCC	Amplification of DsPMT1 expression cassette for genomic integration (with psp478)
psp535	GGCGAGTATTGATAATGATAAACTGAGCTCCTCGTAGGAACAATTTCGGGC	Amplification of AbPYKS expression cassette for genomic integration
psp536	ACAATTCTCTTTGGTCTTGGAGGCGAAGTTGATACCCTGGAACGAACGCAGAATTTTCGAGTTATTAAACT	Amplification of AbPYKS expression cassette for genomic integration
