# Supplementary material for: Engineering a microbial biosynthesis platform for de novo production of tropane alkaloids
Source: Nat Commun. 2019 Aug 12;10:3634. doi: 10.1038/s41467-019-11588-w (PMC6690885; doi:10.1038/s41467-019-11588-w)
Supplement: Supplementary file 6 — Supplementary Data 2 [file 41467_2019_11588_MOESM6_ESM.xlsx]

## Sheet: Sheet1
Supplementary Data 2 - Plasmids used in this study
Plasmid	Description	Origin	Marker	Source
pAG414GPD-ccdB	Empty yeast expression vector; PTDH3-attR1-CmR-ccdB-attR2-TCYC1	CEN/ARS	TRP1	Alberti S, Gitler AD, Lindquist S (2007) A suite of Gateway cloning vectors for high-throughput genetic analysis in Saccharomyces cerevisiae. Yeast 24(10):913–9.
pAG415GPD-ccdB	Empty yeast expression vector; PTDH3-attR1-CmR-ccdB-attR2-TCYC1	CEN/ARS	LEU2	Alberti S, Gitler AD, Lindquist S (2007) A suite of Gateway cloning vectors for high-throughput genetic analysis in Saccharomyces cerevisiae. Yeast 24(10):913–9.
pAG416GPD-ccdB	Empty yeast expression vector; PTDH3-attR1-CmR-ccdB-attR2-TCYC1	CEN/ARS	URA3	Alberti S, Gitler AD, Lindquist S (2007) A suite of Gateway cloning vectors for high-throughput genetic analysis in Saccharomyces cerevisiae. Yeast 24(10):913–9.
PhyB-mCherry-PEX3	pRS305-PADH1-AtPhyB-mCherry-PEX3-TADH1	CEN/ARS	LEU2	Yang X, Jost AP-T, Weiner OD, Tang C (2013) A light-inducible organelle-targeting system for dynamically activating and inactivating signaling in budding yeast. Mol Biol Cell 24(15):2419–2430.; Addgene #51572
pDRf1-4CL5-DsRed	pDRf1-PPMA1-DsRed-TADH1-PHXT7-At4CL5-TCYC1	2μ	URA3	Eudes A, et al. (2016) Exploiting members of the BAHD acyltransferase family to synthesize multiple hydroxycinnamate and benzoate conjugates in yeast. Microb Cell Fact 15(1):198.; Addgene #87935
pCS2656	Yeast integration holding vector; PTDH3-TADH1	--	--	Thodey K, Galanie S, Smolke CD (2014) A microbial biomanufacturing platform for natural and semisynthetic opioids. Nat Chem Biol 10(August):1–10.
pCS2657	Yeast integration holding vector; PTEF1-TCYC1	--	--	Thodey K, Galanie S, Smolke CD (2014) A microbial biomanufacturing platform for natural and semisynthetic opioids. Nat Chem Biol 10(August):1–10.
pCS2658	Yeast integration holding vector; PHXT7-TPGK1	--	--	Thodey K, Galanie S, Smolke CD (2014) A microbial biomanufacturing platform for natural and semisynthetic opioids. Nat Chem Biol 10(August):1–10.
pCS2661	Yeast integration holding vector; PTPI1-TSTE2	--	--	Thodey K, Galanie S, Smolke CD (2014) A microbial biomanufacturing platform for natural and semisynthetic opioids. Nat Chem Biol 10(August):1–10.
pCS2663	Yeast integration holding vector; PPGK1-TPHO5	--	--	Thodey K, Galanie S, Smolke CD (2014) A microbial biomanufacturing platform for natural and semisynthetic opioids. Nat Chem Biol 10(August):1–10.
pCS3410	Cas9 CRISPR vector for sequence-specific yeast genome integration;	2μ	KanMX	Ryan OW, et al. (2014) Selection of chromosomal DNA libraries using a multiplex CRISPR system. Elife 3(August2014):1–15.
	pUC-PRNR2-SpCas9-SV40NLS-8xHis-TCYC1
pCS3411	sgRNA promoter + HDV ribozyme; pUC-PtRNA-Phe-HDV	--	--	Ryan OW, et al. (2014) Selection of chromosomal DNA libraries using a multiplex CRISPR system. Elife 3(August2014):1–15.
pCS3414	sgRNA tracrRNA + terminator; pUC-tracrRNA-TSNR52	--	--	Ryan OW, et al. (2014) Selection of chromosomal DNA libraries using a multiplex CRISPR system. Elife 3(August2014):1–15.
pCS3700	Cas9 CRISPR vector for integration at ura3 locus;	2μ	KanMX	This work
	pCS3410-PtRNA-Phe-HDV-sgRNA105-tracrRNA-TSNR52
pCS3701	Cas9 CRISPR vector for integration at leu2 locus;	2μ	KanMX	This work
	pCS3410-PtRNA-Phe-HDV-sgRNA91-tracrRNA-TSNR52
pCS3702	Cas9 CRISPR vector for integration at trp3 locus;	2μ	KanMX	This work
	pCS3410-PtRNA-Phe-HDV-sgRNAtrp3-tracrRNA-TSNR52
pCS3703	Cas9 CRISPR vector for integration at his2 locus;	2μ	KanMX	This work
	pCS3410-PtRNA-Phe-HDV-sgRNAtrp3-tracrRNA-TSNR52
pCS4193	pAG415-PTDH3-AbPMT1-TCYC1	CEN/ARS	LEU2	This work
pCS4194	pAG414-PTDH3-ORT1-TCYC1	CEN/ARS	TRP1	This work
pCS4195	pAG414-PTDH3-CAR1-TCYC1	CEN/ARS	TRP1	This work
pCS4196	pAG414-PTDH3-ARG2-TCYC1	CEN/ARS	TRP1	This work
pCS4197	pCS2663-PPGK1-AbPMT1-TPHO5	--	--	This work
pCS4198	pCS2657-PTEF1-DsTR1-TCYC1	--	--	This work
pCS4199	pAG415-PTDH3-FMS1-TCYC1	CEN/ARS	LEU2	This work
pCS4200	pAG414-PTEF1-AtATR1-TCYC1	CEN/ARS	TRP1	This work
pCS4201	pAG414-PTEF1-EcCPR-TCYC	CEN/ARS	TRP1	This work
pCS4202	pAG414-PTEF1-PsCPR-TCYC	CEN/ARS	TRP1	This work
pCS4203	pAG414-PTEF1-NCP1-TCYC	CEN/ARS	TRP1	This work
pCS4204	pCS2657-PTEF1-SPE1-TCYC1	--	--	This work
pCS4205	pCS2663-PPGK1-CAR1-TPHO5	--	--	This work
pCS4206	pCS2656-PTDH3-FMS1-TADH1	--	--	This work
pCS4207	pDRf1-PPMA1-EcCS-TADH1-PHXT7-At4CL5-TCYC1	2μ	URA3	This work
pCS4208	pAG416-PTDH3-BFP-TCYC1	CEN/ARS	URA3	This work
pCS4209	pAG415-PTDH3-GFP-AbPMT1-TCYC1	CEN/ARS	LEU2	This work
pCS4210	pAG415-PTDH3-AbPMT1-GFP-TCYC1	CEN/ARS	LEU2	This work
pCS4211	pAG416-PTDH3-SPE1-TCYC1	CEN/ARS	URA3	This work
pCS4212	pAG414-PTDH3-BFP-TCYC1	CEN/ARS	TRP1	This work
pCS4213	pAG415-PTDH3-BFP-TCYC1	CEN/ARS	LEU2	This work
pCS4214	pAG414-PTDH3-GFP-NtMPO1-TCYC1	CEN/ARS	TRP1	This work
pCS4215	pAG414-PTDH3-NtMPO1-GFP-TCYC1	CEN/ARS	TRP1	This work
pCS4216	pAG415-PTDH3-CAR1-TCYC1	CEN/ARS	LEU2	This work
pCS4217	pAG415-PTDH3-mCherry-PEX3-TCYC1	CEN/ARS	LEU2	This work
pCS4218	pAG414-PTDH3-NtMPO1-TCYC1	CEN/ARS	TRP1	This work
pCS4219	pCS2661-PTPI1-ARG2-TSTE2	--	--	This work
pCS4220	pCS3410-PtRNA-Phe-HDV-sgRNA14-tracrRNA-TSNR52	2μ	KanMX	This work
pCS4221	pAG416-PTDH3-AtCPA-TCYC1	CEN/ARS	URA3	This work
pCS4222	pAG416-PTDH3-SlCPA-TCYC1	CEN/ARS	URA3	This work
pCS4223	pAG414-PTDH3-speB-TCYC1	CEN/ARS	TRP1	This work
pCS4224	pAG414-PTDH3-AtARGAH2-TCYC1	CEN/ARS	TRP1	This work
pCS4225	pAG415-PTDH3-AsADC-TCYC1	CEN/ARS	LEU2	This work
pCS4226	pAG414-PTDH3-AtAIH-TCYC1	CEN/ARS	TRP1	This work
pCS4227	pAG414-PTDH3-AbMPO1-TCYC1	CEN/ARS	TRP1	This work
pCS4228	pAG414-PTDH3-DmMPO1-TCYC1	CEN/ARS	TRP1	This work
pCS4229	pCS3410-PtRNA-Phe-HDV-sgRNA16-tracrRNA-TSNR52	2μ	KanMX	This work
pCS4230	pCS3410-PtRNA-Phe-HDV-sgRNA20-tracrRNA-TSNR52	2μ	KanMX	This work
pCS4231	pCS3410-PtRNA-Phe-HDV-sgRNA35-tracrRNA-TSNR52	2μ	KanMX	This work
pCS4232	pCS3410-PtRNA-Phe-HDV-sgRNA29-tracrRNA-TSNR52	2μ	KanMX	This work
pCS4233	pAG414-PTDH3-NtMPO1Δ1-84-TCYC1	CEN/ARS	TRP1	This work
pCS4234	pAG414-PTDH3-NtMPO1ΔC-TCYC1	CEN/ARS	TRP1	This work
pCS4235	pAG414-PTDH3-NtMPO1ΔC-PTS1-TCYC1	CEN/ARS	TRP1	This work
pCS4236	pAG414-PTDH3-DmMPO1Δ1-81-TCYC1	CEN/ARS	TRP1	This work
pCS4237	pAG414-PTDH3-DmMPO1ΔC-TCYC1	CEN/ARS	TRP1	This work
pCS4238	pAG414-PTDH3-DmMPO1ΔC-PTS1-TCYC1	CEN/ARS	TRP1	This work
pCS4239	pAG416-PPGK1-AsADC-TADH1-TCYC1-ySPE1-PTEF1-PTDH3-speB-TPHO5	CEN/ARS	URA3	This work
pCS4240	pCS3410-PtRNA-Phe-HDV-sgRNA45-tracrRNA-TSNR52	2μ	KanMX	This work
pCS4241	pCS3410-PtRNA-Phe-HDV-sgRNA48-tracrRNA-TSNR52	2μ	KanMX	This work
pCS4242	pCS3410-PtRNA-Phe-HDV-sgRNA53-tracrRNA-TSNR52	2μ	KanMX	This work
pCS4243	pCS3410-PtRNA-Phe-HDV-sgRNA55-tracrRNA-TSNR52	2μ	KanMX	This work
pCS4246	pAG416-PTDH3-AbPYKS-TCYC1	CEN/ARS	URA3	This work
pCS4247	pAG415-PTDH3-AbCYP82M3-TCYC1	CEN/ARS	LEU2	This work
pCS4248	pAG416-PTDH3-ALD4-TCYC1	CEN/ARS	URA3	This work
pCS4249	pAG416-PTDH3-ALD6-TCYC1	CEN/ARS	URA3	This work
pCS4250	pCS2658-PHXT7-AbPYKS-TPGK1	--	--	This work
pCS4251	pCS2663-PPGK1-AbCYP82M3-TPHO5	--	--	This work
pCS4252	pAG414-PTEF1-AtPAL1-TSTE2	CEN/ARS	TRP1	This work
pCS4310	pAG415-PTDH3-DsTR1-TCYC1	CEN/ARS	LEU2	This work
pCS4311	pAG415-PTDH3-DsPMT1-TCYC1	CEN/ARS	LEU2	This work
