# Supplementary material for: Engineering a microbial biosynthesis platform for de novo production of tropane alkaloids
Source: Nat Commun. 2019 Aug 12;10:3634. doi: 10.1038/s41467-019-11588-w (PMC6690885; doi:10.1038/s41467-019-11588-w)
Supplement: Supplementary file 7 — Source Data [file 41467_2019_11588_MOESM7_ESM.xlsx]

## Sheet: Figure 2b
Figure 2b
Putrescine titer (mg/L)
Neg. control (BFP x 3)	SPE1 only	SPE1 ORT1	SPE1 CAR1	SPE1 ARG2	SPE1 CAR1 FMS1	SPE1 ARG2 FMS1	SPE1 ARG2 CAR1
1.20188	20.8051	14.9518	29.5196	30.4798	32.8149	33.6688	35.9837
1.86763	20.0562	13.7098	30.0639	23.1233	35.716	36.6542	34.8997
2.05851	21.763	14.7496	28.2117	24.5303	35.0819	35.7011	32.7928
1.62607	24.4312	17.6904	27.7083	24.1804	32.307	34.4127	38.1542
1.72505	24.8595	17.4427
1.73683	23.7302	9.69176

## Sheet: Figure 2c
Figure 2c
Putrescine titer (mg/L)
Neg. control	AsADC AtAIH SlCPA	AsADC AtAIH AtCPA	AsADC AtARGAH2	AsADC speB
1.1173	4.26901	24.8558	2.03327	36.1674
0.910814	5.28249	21.1873	1.94437	32.0473
1.22111	3.85892	23.8957	2.29883	34.2696

## Sheet: Figure 2e
Figure 2e
Putrescine titer (mg/L)
Disruption	Wild-type (no overexpression)				Native pathway (SPE1 overexpressed)					Heterologous pathway (AsADC + speB expressed)
WT	1.36365	1.62243	1.52515		22.4736	22.7066	23.1838			56.7152	47.7607	58.6533
meu1	6.40345	4.62318	3.66331		34.884	36.8955	41.0562	40.1863		57.5484	52.5912	52.3031
oaz1	30.4058	35.7558	26.5406		65.2788	66.5011	60.2152	57.8788		62.6158	52.4224	59.749
spe4	2.48136	2.00785	2.44649		22.8902	23.6849	25.7092	26.3718		53.4428	49.8639	53.4079
sky1	2.62268	3.12739	2.04088		30.1434	28.5687	29.0348	30.1379		31.5529	29.8956	34.3683
agp2	2.47952	2.39693	2.25561		26.6911	25.4725	25.3917	26.7278		44.1781	47.5092	46.4227

## Sheet: Figure 2f
Figure 2f
Putrescine titer (mg/L)
CEN.PK2	CSY1225	CSY1226	CSY1227	CSY1235
1.16618	36.5077	33.7622	44.6378	84.8875
1.13768	33.4264	35.6678	47.75	86.0361
1.30869	34.5458	31.6095	47.2536	86.3645

## Sheet: Figure 3c
Figure 3c
NMPy titer (mg/L)
NtMPO1				DmMPO1
WT	Δ1-84	ΔC	ΔC-PTS1	WT	Δ1-81	ΔC	ΔC-PTS1
21.9076	21.0432	21.5201	23.3681	24.4113	23.8152	22.5335	25.8122
23.5768	22.5633	22.7422	25.0671	23.9344	20.8048	24.7392	25.9911
25.6632	21.3413	24.2623	24.2623	22.9806	20.1192	22.921	27.4516

## Sheet: Figure 3d
Figure 3d
CSY#	4MAB acid titer (mg/L)			NMPy titer (mg/L)
1235	8.85035	9.23051	9.77863	26.3652	24.3269	25.6119
1236	8.18464	8.44739	7.52999	26.9973	26.1811	27.3531
1237	6.62931	7.10051	6.92483	26.7462	27.2903	26.1602
1238	7.97544	7.67798	7.51033	26.9136	26.7252	26.4532
1239	6.55471	6.92713	6.85235	24.758	27.0601	25.9718
1240	6.13177	5.97736	6.15646	43.3807	36.5568	31.5939
1241	0.003653	0.006198	0.004427	40.855	46.3496	46.5712

## Sheet: Figure 4b
Figure 4b
	Tropinone titer (μg/L)			Tropine titer (μg/L)			Hygrine titer (μg/L)
Neg. ctrl	0	0	0	0	0	0	119.879	130.113	118.195
AtATR1	27.8509	26.4972	11.5314	198.714	195.926	174.587	904.759	950.541	791.376
EcCPR	29.355	26.7228	42.942	194.781	177.61	212.95	855.17	969.275	839.935
PsCPR	21.5838	28.1517	29.1545	166.926	188.823	169.098	720.899	811.176	802.965
NCP1	33.8422	37.3768	35.6722	205.465	217.177	202.178	917.567	843.742	834.58

## Sheet: Figure 4c
Figure 4c
Titer (mg/L)	30 °C			25 °C
Tropine	536.773	565.076	547.471	488.735	508.054	529.45
Hygrine	1991.37	2076.75	2137.1	1216.89	1198.38	1178.21

## Sheet: Figure 4d
Figure 4d
CSY#	Tropine titer (mg/L)			Hygrine titer (mg/L)
1246	0	0	0	0.106532	0.119272	0.100941
1247	0.226511	0.219936	0.195221	0.883008	0.795685	0.94984
1248	0.580008	0.567189	0.548447	2.23824	2.37651	2.20221
1249	1.57176	1.54453	1.4598	3.76271	3.52648	3.73846
1251	3.23275	3.49777	3.19125	5.40738	5.34871	5.46704

## Sheet: Figure 4e
Figure 4e
Tropine titer (mg/L)
2% Dex 1X AA	2% Dex 5X AA	4% Dex	2% Gal 2% Dex	2% Raf 2% Dex	2% Suc 2% Dex	2% Tre 2% Dex	2% Ara 2% Dex	2% Sor 2% Dex	2% Gly 2% Dex	5% Gly 2% Dex	2% Dex YP	2% Dex YP 2.5X AA	4% Dex YP	2% Gly 2% Dex YP	5% Gly 2% Dex YP
3.49642	2.65822	1.18329	1.49538	1.36757	1.1234	1.43128	1.90247	1.7536	4.66311	4.80227	1.59073	1.27063	2.3918	2.96466	3.51158
3.75404	2.74349	1.19566	1.38373	1.31691	1.23561	1.35667	1.86041	2.10295	4.69483	4.84727	1.5267	1.31962	2.37668	3.20943	3.41162
3.593	2.76243	1.16494	1.50286	1.32025	1.15185	1.41162	1.8723	1.83024	4.75062	4.95086	1.47724	1.16837	2.37525	2.99698	3.49924

[truncated: 15 more sheets: Figure 4f, Suppl Fig 2, Suppl Fig 4, Suppl Fig 5c, Suppl Fig 6b, Suppl Fig 6d, Suppl Fig 7, Suppl Fig 8, Suppl Fig 9b, Suppl Fig 11b, Suppl Fig 11c, Suppl Fig 12, Suppl Fig 13, Suppl Fig 14, Suppl Fig 19]
